# Supplementary material for: Genomic Insights and Functional Analysis Reveal Plant Growth Promotion Traits of Paenibacillus mucilaginosus G78
Source: Genes (Basel). 2023 Feb 2;14(2):392. doi: 10.3390/genes14020392 (PMC9956331; doi:10.3390/genes14020392)
Supplement: Supplementary file 1 [file genes-14-00392-s001.zip]

Archive with 1 entries (1 files):
- genes-2181233-supplementary.pdf
